# Supplementary material for: Atypical Splicing Accompanied by Skipping Conserved Micro-Exons Produces Unique WRINKLED1, An AP2 Domain Transcription Factor in Rice Plants
Source: Plants (Basel). 2019 Jul 4;8(7):207. doi: 10.3390/plants8070207 (PMC6681275; doi:10.3390/plants8070207)
Supplement: Supplementary file 1 [file plants-08-00207-s001.zip]

Archive with 2 entries (2 files):
- plants-520124-suppl.xls
- plants-520124.ppt
