# Supplementary material for: Atypical Splicing Accompanied by Skipping Conserved Micro-Exons Produces Unique WRINKLED1, An AP2 Domain Transcription Factor in Rice Plants
Source: Plants (Basel). 2019 Jul 4;8(7):207. doi: 10.3390/plants8070207 (PMC6681275; doi:10.3390/plants8070207)
Supplement: Supplementary file 1 [file plants-08-00207-s001.zip › plants-520124-suppl.xls]

## Sheet: Sheet1
Table S1. Primers used in this study
	name	sequence
primers for vector construction
	OsWRI1_XbaIF	CTCTAGAATGGAGACGTACGGTTTGG
	OsWRI1_KpnIR	GGGTACCTCAGTTGCACACACT
	OsWRI1_GCQF	GCAAGGATGTCAAGGGGCTTAT
	OsWRI1_GCQR	CTATCATAAGCCCCTTGACATCCTTGCCTCCC
	OsWRI1_VYLF	GGGAGGCAAGTATATTTAGGGGC
	OsWRI1_VYLR	GCCCCTAAATATACTTGCCTCCC
	OsWRI1_⊿GCLF	AGGGAGGCAAGGGGCTTATGATAGTGAAGA
	OsWRI1_⊿GCLR	CATAAGCCCCTTGCCTCCCTTTCTTCTTGT
	AtWRI1_XbaF	GTCTAGAATGAAGAAGCGCTTAACCAC
	AtWRI1_KpnIR	GGGTACCTCAGACCAAATAGTT
	AtWRI1_GCLF	ACAAGGTTGTCTGGGAGCATATGACAG
	AtWRI1_GCLR	CCCAGACAACCTTGTTTGCCTTTCTTGT
	AtWRI1_⊿VYLF	CAAACAAGGAGCATATGACAGTGAA
	AtWRI1_⊿VYLR	TATGCTCCTTGTTTGCCTTTCTTGTT
primers for expression analysis
	OsWRI1F	GATGAGGCTTTCGAAGGC
	OsWRI1R	GTTAATCAATCAGCCTTGGGGG
	OsWRI3_1110F	GCCTCTACCTAGGAACCTACA
	OsWRI3R	GGTCGACGGTACCCTATTGCTGCAGCGACTGCA
	OsWRI4_1600F (exp1)	GAGGAAGAGCAATGGCTTCTC
	OsWRI4R (exp1)	GCTGCAGGGTACCTCAGATCAAGCAGTTCCACA
	OsWRI4 060F (exp2)
	OsWRI4 460R (exp2)
	OsActinF	TCCATCTTGGCATCTCTCAG
	OsActinR	GTACCCGCATCAGGCATCTG
primers for qRT-PCR
	Real-time OsWRI1-1 F	AAGAAGAAAGGGAGGCAAGG
	Real-time OsWRI1-1 R	TGCAAGGTCATATGCACGAG
	Real-time OsWRI3 F	TGAAAAGGAGTTGAAGATAATGGA
	Real-time OsWRI3 R	CACACCTCTTGAGAAGCCACT
	Real-time OsWRI4 F	CCTAGCCTCAATAAGAAGGAAGAG
	Real-time OsWRI4 R	GGTACTTGTTGCCGAACACC
	Real-time OsUBQ1 F	CTCCGTGGCGGTATCATC
	Real-time OsUBQ1 R	TCTTCTTGCGGCAGTTGAC
